# Supplementary material for: Development of an In Vitro Blood Vessel Model Using Autologous Endothelial Cells Generated from Footprint-Free hiPSCs to Analyze Interactions of the Endothelium with Blood Cell Components and Vascular Implants
Source: Cells. 2023 Apr 22;12(9):1217. doi: 10.3390/cells12091217 (PMC10177426; doi:10.3390/cells12091217)
Supplement: Supplementary file 1 [file cells-12-01217-s001.zip]

Archive with 1 entries (1 files):
- cells-2263282-supplementary.pdf
